# Supplementary material for: Efficacy and Safety of Anthocyanin-Rich Extract in Patients with Ulcerative Colitis: A Randomized Controlled Trial
Source: Nutrients. 2024 Dec 4;16(23):4197. doi: 10.3390/nu16234197 (PMC11644667; doi:10.3390/nu16234197)
Supplement: Supplementary file 1 [file nutrients-16-04197-s001.zip]

Archive with 1 entries (1 files):
- nutrients-3327370-supplementary.pdf
